# Supplementary material for: Biotic and abiotic factors distinctly drive contrasting biogeographic patterns between phyllosphere and soil resistomes in natural ecosystems
Source: ISME Commun. 2021 Apr 14;1:13. doi: 10.1038/s43705-021-00012-4 (PMC9645249; doi:10.1038/s43705-021-00012-4)
Supplement: Supplementary file 2 — Supplementary Information File2 [file 43705_2021_12_MOESM2_ESM.xlsx]

## Sheet: List of soil properties
Sample ID	TN (%)	TC (%)	Soil pH
S1	0.304	5.01	5.42
S2	0.405	7.23	5.35
S3	0.337	5.74	5.31
S4	0.088	1.3	5.15
S5	0.2	2.99	5.49
S6	0.064	0.96	5.43
S7	0.268	3.63	5.62
S8	0.276	4.01	5.61
S9	0.273	3.85	5.63
S10	0.379	4.57	6
S11	0.328	3.96	6.07
S12	0.309	3.54	6.16
S13	0.084	1.94	6.35
S14	0.058	1.2	6.25
S15	0.081	1.64	6.19
S16	0.209	3.77	5.85
S17	0.299	6.47	5.65
S18	0.223	4.69	5.58
S19	0.301	4.18	4.79
S20	0.201	2.85	5.01
S21	0.205	2.72	5.02
S22	0.159	4.03	5.77
S23	0.156	3.98	5.7
S24	0.139	3.51	5.58
S25	0.278	6.04	5.28
S26	0.428	9.01	5.11
S27	0.265	5.64	5.58
S28	0.06	1.54	5.79
S29	0.072	1.89	5.42
S30	0.114	2.55	5.23
S31	0.436	6.72	5.01
S32	0.137	2.52	5.04
S33	0.115	2.46	4.73
S34	0.146	2.13	5.94
S35	0.124	1.77	6.15
S36	0.14	2.12	6.07
S37	0.649	9.39	5.71
S38	0.371	7.03	5.61
S39	0.659	11.22	5.49
S40	0.227	3.48	5.88
S41	0.196	3.06	5.7
S42	0.21	3.23	5.81
S43	0.263	3.82	5.67
S44	0.251	3.71	5.36
S45	0.265	5.53	5.5
S46	0.107	1.31	5.54
S47	0.143	1.91	5.69
S48	0.139	1.8	5.85
S49	0.134	1.56	5.96
S50	0.293	4.13	5.56
S51	0.121	1.39	5.91
S52	0.252	3.63	5.96
S53	0.362	5.09	5.96
S54	0.235	3.24	5.95
S55	0.249	2.66	5.74
S56	0.287	3.07	5.72
S57	0.253	2.79	5.68
S58	0.056	0.66	6
S59	0.07	0.87	6.37
S60	0.135	1.82	6.16
S61	0.259	3.88	6.03
S62	0.323	4.44	6.21
S63	0.21	3.16	6.4
S64	0.303	6.07	4.62
S65	0.253	6.11	5.16
S66	0.323	6.87	5.02
S67	0.537	7.72	5.4
S68	0.418	5.71	5.76
S69	0.389	5.39	5.92
S70	0.276	4.18	5.03
S71	0.211	3.42	5.03
S72	0.214	3.59	5.09
S73	0.388	4.43	5.2
S74	0.891	10.87	5.13
S75	0.78	8.56	5.04
S76	0.17	2.35	5.85
S77	0.197	2.71	5.81
S78	0.221	3.31	5.79
S79	0.223	3.59	6.22
S80	0.191	2.89	6.28
S81	0.29	4.22	5.73
S82	0.127	1.76	6.57
S83	0.132	1.69	6.57
S84	0.168	2.31	6.38
S85	0.146	1.58	5.94
S86	0.15	1.63	6.01
S87	0.216	2.45	5.87
S88	0.132	1.64	6.41
S89	0.123	1.5	6.4
S90	0.214	2.48	6.26
S91	0.315	3.41	6.18
S92	0.304	3.35	6.43
S93	0.267	2.99	6.1
S94	0.28	4.62	6.18
S95	0.348	5.84	6.4
S96	0.264	4.38	6.1
S97	0.277	2.88	6.3
S98	0.413	4.1	5.64
S99	0.334	3.74	6.04
S100	0.324	3.94	6.04
S101	0.248	2.94	6.57
S102	0.224	2.56	6.85
S103	0.377	6.1	6.95
S104	0.238	3.61	6.41
S105	0.46	6.96	6.93
S106	0.076	1.05	5.16
S107	0.073	0.8	8.64
S108	0.069	0.62	8.68
S109	0.06	0.54	8.85
S110	0.078	0.85	8.12
S111	0.067	0.79	6.99
S112	0.054	0.56	7.18
S113	0.063	0.61	7.02
S114	0.095	1.04	6.47
S115	0.062	0.58	5.87
S116	0.043	0.4	6.12
S117	0.045	0.41	6.22
S118	0.046	0.47	6.18
S119	0.179	2.28	7.44
S120	0.168	2.05	7.14
S121	0.195	2.4	6.44
S122	0.06	0.49	8.1
S123	0.056	0.49	6.94
S124	0.081	0.81	6.31
S125	0.063	0.56	6.53
S126	0.04	0.41	5.95
S127	0.036	0.37	6.11
S128	0.035	0.32	6.25
S129	0.083	0.91	6.35
S130	0.084	0.88	6.47
S131	0.077	0.82	7.02
S132	0.056	0.47	7.08
S133	0.034	0.24	7.06
S134	0.113	1.44	6.39
S135	0.036	0.49	7.28
S136	0.044	0.43	7.81
S137	0.064	0.72	7.94
S138	0.057	0.58	7.79
S139	0.019	0.3	8.302
S140	0.02	0.25	7.85
S141	0.034	0.47	7.72
S142	0.091	1.32	7.33
S143	0.05	0.48	7.64
S144	0.066	0.66	6.43
S145	0.05	0.69	6.92
S146	0.027	0.25	6.07
S147	0.023	0.18	6.13
S148	0.025	0.25	6.31
S149	0.188	2.24	6.48
S150	0.124	1.55	6.28
S151	0.11	1.36	6.6
S152	0.053	0.5	5.95
S153	0.085	2.72	6.56
S154	0.063	1.49	6.95
S155	0.039	0.7	7.08
S156	0.23	3.22	7.17
S157	0.115	1.5	8.43
S158	0.305	3.78	6.3
S159	0.05	0.58	6.7
S160	0.044	0.53	6.51
S161	0.045	0.46	6.31
S162	0.029	0.26	6.33
S163	0.035	0.47	6.42
S164	0.047	0.47	6.16
S165	0.026	0.25	6.12
S166	0.034	0.37	6.08
S167	0.05	0.55	5.92
S168	0.04	0.38	6.01
S169	0.045	0.53	6.33
S170	0.061	0.71	6.03
S171	0.025	0.19	6.43
S172	0.045	0.53	6.53
S173	0.038	0.42	6.86
S174	0.069	0.87	6.12
S175	0.075	0.9	6.16
S176	0.054	0.62	6.14
S177	0.05	0.66	5.16
S178	0.08	1.07	5.71
S179	0.087	1.32	5.67
S180	0.061	0.64	7.01
S181	0.056	0.54	6.97
S182	0.072	0.86	6.94
S183	0.024	0.23	5.96
S184	0.027	0.35	5.35
S185	0.04	0.56	5.73
S186	0.069	1.06	5.91
S187	0.067	0.97	6.05
S188	0.066	0.91	6.04
S189	0.081	1.07	5
S190	0.072	1	4.93
S191	0.061	0.92	5.21
S192	0.073	0.73	6.17
S193	0.06	0.6	6.39
S194	0.058	0.5	6.34
S195	0.043	0.59	7.32
S196	0.029	0.29	7.36
S197	0.036	0.4	6.91
S198	0.079	0.95	6.63
S199	0.089	1.21	6.66
S200	0.103	1.29	6.64
S201	0.027	0.25	6.4
S202	0.046	0.51	6.76
S203	0.095	3.24	8.68
S204	0.056	2.36	8.67
S205	0.098	1.39	5.48
S206	0.112	1.6	5.45
S207	0.139	2.07	7.12
S208	0.046	0.59	6.89
S209	0.197	2.92	6.88
S210	0.438	5.66	6.96
S211	0.071	0.88	6.7
S212	0.136	1.59	6.48
S213	0.188	2.45	6.19
S214	0.152	1.88	6.44
S215	0.271	3.52	5.71
S216	0.29	3.68	5.67
S217	0.285	3.8	5.6
S218	0.145	1.69	5.19
S219	0.174	2.05	5.59
S220	0.147	1.61	5.2
S221	0.273	3.84	6.39
S222	0.18	2.47	6.31
S223	0.266	3.52	6.44
S224	0.091	1.32	5.86
S225	0.229	3.84	6.68
S226	0.197	3.19	6.58
S227	0.211	3.48	6.66
S228	0.152	3	8.31
S229	0.091	1.92	8.47
S230	0.084	2	8.57
S231	0.136	2.18	7.22
S232	0.154	1.83	6.3
S233	0.143	2.51	6.42
S234	0.271	4.18	6.06
S235	0.081	1.06	6.05
S236	0.088	1.15	6.75
S237	0.086	1.21	6.04
S238	0.039	0.69	6.36
S239	0.059	1.18	6.34
S240	0.048	0.87	6.14
S241	0.085	1.46	5.98
S242	0.079	1.29	6
S243	0.078	1.33	5.89
S244	0.212	3.23	5.6
S245	0.239	3.66	5.45
S246	0.213	3.21	4.98
S247	0.189	3.9	4.97
S248	0.115	2.5	5.26
S249	0.172	3.59	5.29
S250	0.144	2.26	5.6
S251	0.14	2.14	5.71
S252	0.14	2.11	6
S253	0.322	6.58	6.13
S254	0.293	5.45	5.93
S255	0.351	7.08	6.82
S256	0.15	2.71	5.59
S257	0.144	2.94	5.56
S258	0.1	2.2	5.56
S259	0.34	5.86	5.7
S260	0.407	6.87	5.71
S261	0.402	6.92	5.64
S262	0.294	4.82	5.51
S263	0.138	2.18	5.75
S264	0.167	2.57	5.71
S265	0.146	2.24	5.8
S266	0.174	2.66	5.84
S267	0.136	2.13	5.96
S268	0.096	2.73	5.88
S269	0.123	3.63	5.88
S270	0.221	5.93	5.41
S271	0.316	7.62	5.75
S272	0.167	4.08	6.15
S273	0.179	4.21	6.32
S274	0.173	3.59	4.67
S275	0.143	2.3	5.32
S276	0.139	1.98	5.45
S277	0.119	1.86	5.3
S278	0.169	1.81	5.78
S279	0.129	1.61	5.57
S280	0.105	1.37	6014
S281	0.332	5.96	5.37
S282	0.363	6.61	5.31
S283	0.128	1.5	5.51
S284	0.169	2.03	5.33
S285	0.117	1.58	5.44
S286	0.429	7.27	5.09
S287	0.427	6.91	5.14
S288	0.436	7.59	4.64
S289	0.167	2.26	5.01
S290	0.118	1.5	5.11
S291	0.128	1.61	5.25
S292	0.163	2.43	5.83
S293	0.159	2.41	6.15
S294	0.418	6.24	6.24
S295	0.185	1.76	5.52
