# Supplementary material for: Biotic and abiotic factors distinctly drive contrasting biogeographic patterns between phyllosphere and soil resistomes in natural ecosystems
Source: ISME Commun. 2021 Apr 14;1:13. doi: 10.1038/s43705-021-00012-4 (PMC9645249; doi:10.1038/s43705-021-00012-4)
Supplement: Supplementary file 3 — Supplementary Information File3 [file 43705_2021_12_MOESM3_ESM.xlsx]

## Sheet: List of climatic factors
Sample ID	Annual mean temperature (℃)	Annual precipitation (mm)
S1	14.05	948
S2	14.05	948
S3	14.05	948
S4	13.87	814
S5	13.87	814
S6	13.87	814
S7	14	659
S8	14	659
S9	14	659
S10	14.07	606
S11	14.07	606
S12	14.07	606
S13	14.32	631
S14	14.32	631
S15	14.32	631
S16	14.53	643
S17	14.53	643
S18	14.53	643
S19	14.97	722
S20	14.97	722
S21	14.97	722
S22	14.54	1094
S23	14.54	1094
S24	14.54	1094
S25	14.542	981
S26	14.542	981
S27	14.542	981
S28	14.81	937
S29	14.81	937
S30	14.81	937
S31	14.66	856
S32	14.66	856
S33	14.66	856
S34	15.43	874
S35	15.43	874
S36	15.43	874
S37	15.37	959
S38	15.37	959
S39	15.37	959
S40	15.11	948
S41	15.11	948
S42	15.11	948
S43	15.21	965
S44	15.21	965
S45	15.21	965
S46	15.67	946
S47	15.67	946
S48	15.67	946
S49	15.33	841
S50	15.33	841
S51	15.33	841
S52	15.12	826
S53	15.12	826
S54	15.12	826
S55	14.86	800
S56	14.86	800
S57	14.86	800
S58	14.45	775
S59	14.45	775
S60	14.45	775
S61	14.45	775
S62	14.45	775
S63	14.45	775
S64	12.93	739
S65	12.93	739
S66	12.93	739
S67	13.72	731
S68	13.72	731
S69	13.72	731
S70	13.48	754
S71	13.48	754
S72	13.48	754
S73	14.09	711
S74	14.09	711
S75	14.09	711
S76	15.65	656
S77	15.65	656
S78	15.65	656
S79	14.78	688
S80	14.78	688
S81	14.78	688
S82	16.25	579
S83	16.25	579
S84	16.25	579
S85	16.87	472
S86	16.87	472
S87	16.87	472
S88	17.11	498
S89	17.11	498
S90	17.11	498
S91	17.12	584
S92	17.12	584
S93	17.12	584
S94	17.32	611
S95	17.32	611
S96	17.32	611
S97	17.69	521
S98	17.69	521
S99	17.69	521
S100	18.5	526
S101	18.5	526
S102	18.5	526
S103	18.85	468
S104	18.85	468
S105	18.85	468
S106	19.38	370
S107	20.45	334
S108	20.45	334
S109	20.45	334
S110	21.3	399
S111	21.3	399
S112	21.3	399
S113	21.6	345
S114	21.6	345
S115	21.6	345
S116	21.98	327
S117	21.98	327
S118	21.98	327
S119	22.05	325
S120	22.05	325
S121	22.05	325
S122	20.74	381
S123	22.25	382
S124	22.25	382
S125	22.25	382
S126	23.48	320
S127	23.48	320
S128	23.48	320
S129	23.61	408
S130	23.61	408
S131	23.61	408
S132	22.82	339
S133	23.07	328
S134	23.59	329
S135	23.63	402
S136	24.67	444
S137	24.67	444
S138	24.67	444
S139	24.55	278
S140	24.55	278
S141	24.55	278
S142	23.87	400
S143	25	397
S144	24.66	371
S145	24.56	288
S146	22.59	298
S147	22.59	298
S148	22.59	298
S149	21.48	284
S150	21.48	284
S151	21.48	284
S152	24.4	273
S153	24.42	282
S154	24.37	264
S155	23.76	263
S156	21.12	365
S157	21.12	365
S158	21.12	365
S159	21.36	345
S160	21.36	345
S161	21.36	345
S162	20.58	330
S163	20.58	330
S164	20.58	330
S165	21.81	314
S166	21.99	302
S167	23.69	362
S168	22.8	309
S169	22.8	309
S170	22.8	309
S171	25.02	254
S172	25.02	254
S173	25.02	254
S174	25.53	373
S175	25.53	373
S176	25.53	373
S177	25.97	389
S178	25.97	389
S179	25.97	389
S180	25.72	377
S181	25.72	377
S182	25.72	377
S183	25.33	362
S184	25.33	362
S185	25.33	362
S186	25.34	438
S187	25.34	438
S188	25.34	438
S189	24.72	487
S190	24.72	487
S191	24.72	487
S192	25.62	542
S193	25.62	542
S194	25.62	542
S195	26.03	565
S196	26.03	565
S197	26.03	565
S198	26.29	494
S199	26.29	494
S200	26.29	494
S201	24.64	458
S202	26.54	583
S203	25.47	506
S204	25.23	477
S205	23.97	970
S206	23.97	970
S207	23.97	970
S208	23.75	514
S209	22.96	641
S210	23.79	658
S211	24.21	896
S212	23.73	1124
S213	23.73	1124
S214	23.73	1124
S215	22.91	1901
S216	22.91	1901
S217	22.91	1901
S218	22.7	1665
S219	22.7	1665
S220	22.7	1665
S221	22.73	1049
S222	22.73	1049
S223	22.73	1049
S224	23.89	1074
S225	22.62	890
S226	22.62	890
S227	22.62	890
S228	22.054	948
S229	22.054	948
S230	22.054	948
S231	21.096	1035
S232	21.09	1035
S233	21.095	1035
S234	22.72	747
S235	21.15	1064
S236	21.15	1064
S237	21.15	1064
S238	21.22	1309
S239	21.22	1309
S240	21.22	1309
S241	20.35	1506
S242	20.35	1506
S243	20.35	1506
S244	19.92	1303
S245	19.92	1303
S246	19.92	1303
S247	19.84	1769
S248	19.84	1769
S249	19.84	1769
S250	19.27	1299
S251	19.27	1299
S252	19.27	1299
S253	19.05	1519
S254	19.05	1519
S255	19.05	1519
S256	18.18	1442
S257	18.18	1442
S258	18.18	1442
S259	18.18	1143
S260	18.18	1143
S261	18.18	1143
S262	17.92	1106
S263	17.92	1106
S264	17.92	1106
S265	17.09	1152
S266	17.09	1152
S267	17.09	1152
S268	17.25	1259
S269	17.25	1259
S270	17.25	1259
S271	13.74	1108
S272	13.74	1108
S273	13.74	1108
S274	12.98	686
S275	14.13	800
S276	14.13	800
S277	14.13	800
S278	15.1	714
S279	15.1	714
S280	15.1	714
S281	14.62	774
S282	14.62	774
S283	14.62	774
S284	14.87	710
S285	14.87	710
S286	14.87	710
S287	14.83	729
S288	14.83	729
S289	14.83	729
S290	14.72	687
S291	14.72	687
S292	14.72	687
S293	13.87	687
S294	13.87	687
S295	13.87	687
P1	19.38	370
P2	12.93	739
P3	14.45	775
P4	14.66	856
P5	14.54	1094
P6	22.05	325
P7	13.87	814
P8	14.07	606
P9	23.48	320
P10	17.12	584
P11	14.54	981
P12	17.11	498
P13	14.05	948
P14	15.37	959
P15	15.33	841
P16	14	659
P17	19.92	1303
P18	19.27	1299
P19	24.42	282
P20	16.25	579
P21	25.02	254
P22	23.76	263
P23	15.21	965
P24	12.93	739
P25	18.85	468
P26	24.4	273
P27	25.62	542
P28	14.32	631
P29	23.79	658
P30	14.97	722
P31	14.78	688
P32	14.86	800
P33	22.59	298
P34	22.82	339
P35	14.78	688
P36	17.69	521
P37	21.98	327
P38	17.11	498
P39	25.34	438
P40	15.67	946
P41	15.11	948
P42	21.3	399
P43	14.45	775
P44	24.72	487
P45	23.61	408
P46	23.59	329
P47	15.43	874
P48	24.64	458
P49	15.12	826
P50	18.5	526
P51	23.75	514
P52	21.48	284
P53	22.25	382
P54	24.56	288
P55	14.53	643
P56	21.09	1035
P57	22.8	309
P58	24.55	278
P59	14.81	937
P60	23.63	402
P61	21.12	365
P62	24.67	444
P63	25.33	362
P64	25.53	373
P65	25.97	389
P66	14.87	710
P67	22.96	641
P68	23.87	400
P69	20.35	1506
P70	23.73	1124
P71	12.98	686
P72	26.29	494
P73	21.15	1064
P74	22.05	948
P75	24.21	896
P76	26.54	583
P77	25.47	506
P78	26.03	565
P79	25.72	377
P80	21.09	1035
P81	14.62	774
P82	24.66	371
P83	22.91	1901
P84	18.18	1442
P85	22.73	1049
P86	22.7	1665
P87	22.62	890
P88	21.21	1309
P89	14.83	729
P90	13.87	687
P91	18.18	1143
P92	23.97	970
P93	15.1	714
P94	17.25	1259
P95	19.05	1519
P96	19.84	1769
P97	17.92	1106
P98	14.13	800
P99	17.09	1152
P100	14.72	687
P101	22.72	747
P102	13.74	1108
P103	25	397
